# Supplementary material for: Evolutionary history of versatile-lipases from Agaricales through reconstruction of ancestral structures
Source: BMC Genomics. 2017 Jan 3;18:12. doi: 10.1186/s12864-016-3419-2 (PMC5209871; doi:10.1186/s12864-016-3419-2)
Supplement: Additional file 1: — Number of putative versatile-lipases found in fungi from the order Agaricales, family and habitat of each fungus. (XLSX 12 kb) [file 12864_2016_3419_MOESM1_ESM.xlsx]

## Sheet: Alphabetic
Genome	Family	Habitat	Total lips	Selected lips
Agaricus bisporus burnettii	Agaricaceae	litter	3	3
Agaricus bisporus H97	Agaricaceae	litter	6	3
Amanita muscaria	Amanitaceae	ecm	5	0
Amanita thiersii	Amanitaceae	litter	5	3
Armillaria gallica	Physalacriaceae	wood	6	3
Armillaria mellea	Physalacriaceae	wood	12	2
Armillaria ostoyae	Physalacriaceae	wood	3	3
Coprinellus micaceus	Psathyrellaceae	wood	5	3
Coprinellus pellucidus	Psathyrellaceae	litter	5	2
Coprinopsis cinerea	Psathyrellaceae	litter	5	3
Coprinopsis marcescibilis	Psathyrellaceae	litter	4	4
Coprinopsis sclerotiger	Psathyrellaceae	litter	5	5
Cortinarius glaucopus	Strophariaceae	wood	4	4
Crucibulum laeve	Nidulariaceae	wood	6	4
Fistulina hepatica	Schizophyllaceae	wood	5	4
Galerina marginata	Strophariaceae	wood	7	7
Guyanagaster necrorhiza	Physalacriaceae	wood	3	1
Gymnopilus chrysopellus	Strophariaceae	wood	12	6
Gymnopus androsaceus JB14	Omphalotaceae	litter	5	2
Gymnopus luxurians	Omphalotaceae	wood	4	4
Hebeloma cylindrosporum	Strophariaceae	wood	9	7
Hypholoma sublateritium	Strophariaceae	wood	8	8
Laccaria amethystina	Hydnangiaceae	ecm	5	4
Laccaria bicolor	Hydnangiaceae	ecm	4	2
Leucoagaricus gongylophorus	Agaricaceae	litter	2	0
Macrolepiota fuliginosa	Agaricaceae	litter	6	5
Marasmius fiardii	Marasmiaceae	litter	5	4
Moniliophthora perniciosa	Marasmiaceae	ppa	4	0
Omphalotus olearius	Omphalotaceae	wood	7	1
Panellus stipticus	Mycenaceae	wood	10	5
Pleurotus ostreatus PC15	Pleurotaceae	wood	12	4
Pleurotus ostreatus PC9	Pleurotaceae	wood	12	4
Plicaturopsis crispa	Atheliaceae p.p.	wood	5	5
Pluteus cervinus	Pluteaceae	wood	6	4
Schizophyllum commune	Schizophyllaceae	wood	10	2
Schizophyllum commune Loenen	Schizophyllaceae	wood	5	1
Schizophyllum commune Tattone	Schizophyllaceae	wood	7	1
Tricholoma matsutake	Tricholomataceae	wood	0	0
Volvariella volvacea	Pluteaceae	litter	7	4
			234	127
