# Supplementary material for: Evolutionary history of versatile-lipases from Agaricales through reconstruction of ancestral structures
Source: BMC Genomics. 2017 Jan 3;18:12. doi: 10.1186/s12864-016-3419-2 (PMC5209871; doi:10.1186/s12864-016-3419-2)
Supplement: Additional file 2: — Putative versatile-lipases identified in public genomes from fungi of the order Agaricales. (XLSX 17 kb) [file 12864_2016_3419_MOESM2_ESM.xlsx]

## Sheet: Hoja1
Genome	Protein ID	Location	Name	Signal Peptide	Lid (aa)	Swissmodel template	Identity to CRL3 (%)
Agaricus bisporus burnettii	75927	scaffold_8:520174-522705	Lipase 1	yes	37	1gz7	40
	129472	scaffold_8:515898-518348	Lipase 2	yes	37	1gz7	42
	107560	scaffold_8:523582-526144	Lipase 3	yes	37	1llf	41
Agaricus bisporus H97	121127	scaffold_10:492104-494546	Lipase 1	yes	37	1gz7	41
	226558	scaffold_10:496401-498934	Lipase 2	yes	37	1gz7	40
	145418	scaffold_10:499851-502306	Lipase 3	yes	37	1gz7	40
Amanita thiersii	153008	scaffold_1:1-100000	Lipase 1	yes	37	1gz7	41
	153021	scaffold_168:24590-26917	Lipase 2	yes	37	1trh	42
	800	scaffold_3:359622-361972	Lipase 3	yes	37	1lpp	40
Armillaria gallica	1014686	scaffold_23:82348-84947	Lipase 1	yes	28	4be4	27
	1028048	scaffold_8:178819-181148	Lipase 2	yes	37	1gz7	40
	1077270	scaffold_8:89154-91479	Lipase 3	yes	37	1gz7	38
Armillaria mellea	334	NODE_101147:12674-15286	Lipase 1	yes	37	1gz7	37
	10552	NODE_66582:62290-64614	Lipase 2	yes	37	1gz7	39
Armillaria ostoyae	197509	scaffold_17:597979-600986	Lipase 1	yes	28	4be4	32
	959354	scaffold_23:221983-224847	Lipase 2	yes	37	1gz7	39
	1045859	scaffold_23:300519-302930	Lipase 3	yes	37	1gz7	39
Coprinellus micaceus	383982	scaffold_2:34061-36620	Lipase 1	yes	38	1gz7	38
	1662645	scaffold_15:47005-49425	Lipase 2	yes	38	1gz7	36
	1769637	scaffold_1:1499335-1501102	Lipase 3	yes	37	1gz7	39
Coprinellus pellucidus	539803	scaffold_37:153601-156064	Lipase 1	yes	38	1cle	36
	557088	scaffold_3:135299-137228	Lipase 2	yes	37	1gz7	40
Coprinopsis cinerea	367334	scaffold_64:40619-42890	Lipase 1	yes	37	1llf	36
	522447	scaffold_34:12363-15170	Lipase 2	yes	37	4upd	38
	490533	scaffold_196:18709-21167	Lipase 3	yes	37	1gz7	39
Coprinopsis marcescibilis	635294	scaffold_17:111638-114202	Lipase 1	yes	37	1gz7	40
	701704	scaffold_17:157422-159799	Lipase 2	yes	36	4be4	34
	619601	scaffold_58:112081-114376	Lipase 3	yes	37	4be9	35
	722019	scaffold_17:114684-117305	Lipase 4	yes	37	1cle	40
Coprinopsis sclerotiger	578392	scaffold_21:151491-153939	Lipase 1	yes	32	4be4	40
	98305	scaffold_16:362311-364528	Lipase 2	yes	37	1gz7	34
	562275	scaffold_16:366051-367949	Lipase 3	yes	37	4be9	39
	572047	scaffold_12:197145-199437	Lipase 4	yes	37	4be9	38
	553622	scaffold_16:347087-349026	Lipase 5	yes	38	1lpp	35
Cortinarius glaucopus	7334489	scaffold_102:103383-106286	Lipase 1	yes	35	1gz7	36
	7096338	scaffold_388:75069-77705	Lipase 2	yes	35	1gz7	36
	6806530	scaffold_598:32437-35420	Lipase 3	yes	28	4be4	34
	7230229	scaffold_51:119995-123364	Lipase 4	yes	28	4be4	34
Crucibulum laeve	626938	scaffold_7:161223-163362	Lipase 1	yes	37	4be4	41
	615222	scaffold_59:106964-109437	Lipase 2	yes	37	1clr	38
	692451	scaffold_85:3328-6090	Lipase 3	yes	28	1clr	35
	739356	scaffold_85:6400-9199	Lipase 4	yes	28	1lpp	35
Fistulina hepatica	35168	scaffold_64:87821-90218	Lipase 1	yes	37	1crl	40
	35121	scaffold_64:233426-235828	Lipase 2	yes	37	1lpp	38
	69878	scaffold_64:250033-252439	Lipase 3	yes	37	1lpp	39
	69885	scaffold_64:266115-268501	Lipase 4	yes	37	1cle	36
Galerina marginata	785342	scaffold_25:701629-704394	Lipase 1	yes	37	4be4	37
	57728	scaffold_3:708599-710880	Lipase 2	yes	37	1gz7	36
	134147	scaffold_3:712042-714391	Lipase 3	yes	37	4be4	38
	727490	scaffold_20:434297-437210	Lipase 4	yes	26	1lpp	36
	1341677	scaffold_20:430846-433411	Lipase 5	yes	27	1gz7	34
	120430	scaffold_11:1045266-1048481	Lipase 6	yes	36	4be4	33
	135442	scaffold_4:1852961-1855521	Lipase 7	yes	35	4be4	35
Guyanagaster necrorhiza	901086	scaffold_19:440306-442649	Lipase 1	yes	37	1gz7	40
Gymnopus androsaceus JB14	970200	scaffold_6:429385-431941	Lipase 1	yes	37	1lpp	40
	885045	scaffold_137:139054-141576	Lipase 2	yes	37	1lpp	40
Gymnopilus chrysopellus	1699210	scaffold_410:12875-13448	Lipase 1	yes	37	1trh	34
	1731250	scaffold_19:192953-195668	Lipase 2	yes	37	4upd	38
	1714702	scaffold_824:7306-9883	Lipase 3	yes	37	4be4	35
	1781352	scaffold_717:9429-12102	Lipase 4	yes	38	4upd	34
	1370189	scaffold_766:8611-11748	Lipase 5	yes	38	4be4	36
	1781004	scaffold_535:10436-12818	Lipase 6	no	37	1llf	34
Gymnopus luxurians	243066	scaffold_21:221821-224288	Lipase 1	yes	37	1trh	38
	243065	scaffold_21:218669-221195	Lipase 2	yes	37	1gz7	35
	151725	scaffold_2:913517-916097	Lipase 3	yes	37	1gz7	40
	234476	scaffold_137:1051-3587	Lipase 4	yes	37	4be4	40
Hebeloma cylindrosporum	22120	scaffold_2:205692-208146	Lipase 1	yes	39	1gz7	34
	439116	scaffold_2:194580-197309	Lipase 2	yes	39	1gz7	35
	155653	scaffold_14:238427-241283	Lipase 3	yes	37	4be4	35
	199586	scaffold_2:98063-100965	Lipase 4	yes	37	4upd	35
	62494	scaffold_2:208602-210991	Lipase 5	yes	42	4upd	35
	30177	scaffold_24:130677-133076	Lipase 6	yes	25	1lpp	34
	26269	scaffold_9:343432-345773	Lipase 7	yes	37	1gz7	34
Hypholoma sublateritium	137879	scaffold_27:329933-332221	Lipase 1	yes	37	1crl	41
	54408	scaffold_27:34012-36041	Lipase 2	yes	39	1gz7	38
	46373	scaffold_86:10692-13079	Lipase 3	yes	39	1crl	37
	219571	scaffold_108:91451-93894	Lipase 4	yes	37	1gz7	36
	46517	scaffold_88:41249-44112	Lipase 5	yes	37	1crl	34
	33613	scaffold_4:47846-51186	Lipase 6	yes	44	1llf	36
	73047	scaffold_230:17210-19699	Lipase 7	yes	34	1lpp	31
	204126	scaffold_54:229037-231422	Lipase 8	yes	35	1thg	31
Laccaria amethystina	1626135	scaffold_60:118553-121644	Lipase 1	yes	49	1lpp	37
	682883	scaffold_222:40268-43372	Lipase 2	yes	49	1lpp	37
	677385	scaffold_55:47932-50746	Lipase 3	yes	29	1trh	35
	677378	scaffold_55:14417-17194	Lipase 4	yes	37	1lpp	37
Laccaria bicolor	187526	LG_1:6564803-6567773	Lipase 1	yes	30	1lpp	36
	182815	LG_4:903703-906168	Lipase 2	yes	30	1lpp	40
Macrolepiota fuliginosa	719788	scaffold_12:99493-102140	Lipase 1	yes	37	1crl	42
	771509	scaffold_12:95253-97835	Lipase 2	yes	37	1lpp	42
	719777	scaffold_12:75739-78179	Lipase 3	yes	37	1trh	43
	726615	scaffold_61:104778-107306	Lipase 4	yes	37	1lpp	40
	760700	scaffold_145:60678-63070	Lipase 5	yes	48	4be9	33
Marasmius fiardii	1021550	scaffold_14:76330-78976	Lipase 1	yes	37	1gz7	39
	159981	scaffold_14:35801-38592	Lipase 2	yes	37	1gz7	43
	997860	scaffold_14:596375-598763	Lipase 3	yes	37	1gz7	40
	1081900	scaffold_14:596375-598763	Lipase 4	yes	37	1gz7	38
Omphalotus olearius	4891	scaffold_37:26254-28726	Lipase 1	yes	37	1gz7	42
Panellus stipticus	769392	scaffold_79:62138-64648	Lipase 1	yes	37	1lpp	37
	813355	scaffold_120:101003-103349	Lipase 2	yes	37	1gz7	40
	831512	scaffold_54:125771-130469	Lipase 3	yes	24	4upd	30
	794667	scaffold_515:17527-20276	Lipase 4	yes	31	4be4	31
	899584	scaffold_298:42931-45615	Lipase 5	yes	27	4be4	30
P. ostreatus PC9	126572	scaffold_6:205965-208397	Lipase 1	yes	52	4be9	38
	126566	scaffold_6:182926-185334	Lipase 2	yes	37	1gz7	41
	116339	scaffold_6:209559-212171	Lipase 3	yes	37	1gz7	43
	58392	scaffold_6:122803-125172	Lipase 4	yes	39	1gz7	40
P. ostreatus PC15	1106909	scaffold_07:2544383-2546818	Lipase 1	yes	52	4be9	38
	160636	scaffold_07:2567418-2569826	Lipase 2	yes	37	1gz7	41
	46151	scaffold_07:2521832-2543223	Lipase 3	yes	37	1gz7	43
	160644	scaffold_07:2596939-2599307	Lipase 4	yes	39	1gz7	40
Plicaturopsis crispa	100054	scaffold_2:1430318-1432677	Lipase 1	yes	36	1lpp	33
	554187	scaffold_5:1786898-1789696	Lipase 2	yes	37	1llf	40
	113488	scaffold_11:1007716-1010307	Lipase 3	No	39	1lpp	37
	98558	scaffold_1:2194982-2197552	Lipase 4	yes	37	4be9	37
	140103	scaffold_8:131168-134067	Lipase 5	yes	36	1lpp	37
Pluteus cervinus	803747	scaffold_291:21886-24978	Lipase 1	yes	32	1llf	36
	905204	scaffold_561:12314-14706	Lipase 2	yes	37	1lpp	38
	766310	scaffold_53:51681-53937	Lipase 3	yes	35	1gz7	39
	838738	scaffold_53:17519-20380	Lipase 4	yes	35	1gz7	38
Schizophyllum commune	2696509	scaffold_2:1430318-1432677	Lipase 1	yes	23	4be4	28
	2614261	scaffold_3:950646-953550	Lipase 2	yes	37	1lpp	41
Schizophyllum commune Loenen	223867	scaffold_199:37077-39772	Lipase 1	yes	37	1llf	40
Schizophyllum commune Tattone	239871	scaffold_136:21855-24504	Lipase 1	yes	37	1llf	40
Volvariella volvacea	118774	VVO_00018:410991-413386	Lipase 1	yes	36	1gz7	38
	118773	VVO_00018:407480-409882	Lipase 2	yes	37	1crl	39
	118766	VVO_00018:380759-383167	Lipase 3	yes	37	1gz7	41
	117276	VVO_00012:253839-256525	Lipase 4	yes	32	4be9	32
