# Supplementary material for: Evolutionary history of versatile-lipases from Agaricales through reconstruction of ancestral structures
Source: BMC Genomics. 2017 Jan 3;18:12. doi: 10.1186/s12864-016-3419-2 (PMC5209871; doi:10.1186/s12864-016-3419-2)
Supplement: Additional file 3: — Sequences alignment of the putative ancestral versatile lipases identified. (FAS 5 kb) [file 12864_2016_3419_MOESM3_ESM.fas]

>node_128
PIVQLDQTTVRGQYNGGVTTGFLGGVPFATPPVGDLRFRLPTPVPPYNPGTLLDATRFGG
PACPQS------------PGDFVED------------CLTLNVFRPQGTYAANAKLPVVV
WVYGGGLTVGDASHYPDLGHPIVKFSAALGEPLIYVGINYRLAPVWGFLGGITAKEKGAG
NLGLYDQREALRWVQKWIDRFGGDPTKVTVWGQSAGAISLSYHALANGGVTTGLFRGAFF
ESGSPTPVSDVDAPPGDTGVVYDGLVRLTGCSSAGSDAFECLRTAPYDVLWKAAVDLAPD
KFTYTRLALAWGPRVDGVFLPDAPQKLTDQGKVAPVPFVQGDCRDEGTLFVYPNLTIDTD
TALWDFLQQNYFPKTNDTQLAQLATLYPDDPALGSPFDTGTATFFGPQFKRAAALYGDVH
FQAPRRFFLQAAHKQGPPAWSYLWKRLPPGPWLGVFHGSDLQYVFLNGGPLKDYLGGDGW
ISFAYNLDPTHPGYTSGDSLLDNPSGAPWPQYGGTGFEPQLMTFTDAGSGSLTVVKDNYR
AEQIGFLLELALQLVP
>node_129
PTVKLDSATVQGVNSGSVTKGFLGGIPFAQPPVGDLRFRLPEPIPPYSPGSLLDATSFGG
PACPQQ-----------QASPLILG----LFVVPSEDCLTINVIKPANAYSASSKLPVVV
WIYGGGFEVGDTSSYDDLGTPIVERSIALGEPVIYVSMNYRLSPAFGFLAGKEVKEAGVG
NLGLRDQREALRWVQKYISAFGGDPTKVTIWGESAGAISVSLHMLANGGNTEGLFRGAFM
ESGSPIPVSDITAPPGQKGVTYDQLVAETGCSSAGSDTLECLRTVPYDVLWKAAVDNTPN
VFSYQSLALAWGPRVDGVFLTDNPQKLVQQGKVAKVPFVTGDCDDEGTLFSLSSLNITTD
AEFRDYIKTNYLPKASDSQLAQLATLYPDDPTQGSPFDTGTANALTPQFKRIAAFQGDVV
FQAPRRFFLQQASKKQPPTWSYLYKRLKATPFLGAFHGSDLATVYLNGGTLTDYLGGDGL
INFANNLDPNHPANTSGDSLLDNPSGINWPQYGGTTASPQLMTFQDAASGSLTITQDNYR
AEAMNFLTELSLKLVL
>node_155
PTVKLDSATVTGVNSGSVTKGFLGGIPFAQPPVGDLRFRLPEPIPPYSPGSLLDATSFGG
PACPQQQASPSLI----LGLDFIVN------YVPSEDCLTINVIKPANAYSASSKLPVVV
WIYGGGFEVGDTSSYDDLGTPIVERSIALGEPVIYVSMNYRLSPAFGFLAGKEVKEAGVG
NLGLRDQREALRWVQKYISAFGGDPTKVTIWGESAGAISVSLHMLANGGNTEGLFRGAFM
QSGSPIPVGDITNPPGQKGVYYDQLVAETGCSSAGSDTLECLRTVPYDVLWKAAVDNTPN
VFSYQSLALAWLPRADGVFLTDNPQKLVQQGKVANVPFVTGDCDDEGTLFSLSSLNITTD
AEFRDYIKTNWLPKASDSELAQLLTLYPSDPTQGSPFDTGTLNALTPQFKRIAAFQGDVV
FQAPRRFFLQQRSGKQPKTWSYLSKRLKATPFLGSFHGSDLATVYLNGGTLTDYLGGDGL
IRFANNLDPNNSTNTSGDSLLDNPSGINWPQYGGTTASPQLMTFQDAASGSLTITQDTYR
AEAMNFLTELSLKYPL
>node_156
PTVTLDSATVTGTNSGSVTKGFLGGIPFAQPPVGDLRFRLPEPIPPYTPGSLFDATSFGG
PACPQQQALPSLP-DILGLVDFIVN--IYAVFPDSEDCLTINVVKPASAYTASSKLPVVV
WIFGGGFELGSTSMYDDLGAPIVERSIALGEPVIYVSMNYRLSPAFGFLASKEVKEAGVG
NLGLQDQREALRWVQKYISAFGGDPTKVTIWGESAGAISVSLHMLANGGNTEGLFRGAFM
QSGSPIPVGDITNPPGQKGVYYDQIVAETGCSGAGSDTLECLRTVPYDTLWKAAVDNTPG
VFSYQSLILAWLPRADGVFLTDNPQKLVQQGKVANVPFVTGDCDDEGTLFSLSTLNITTD
AEFRDYIKTNWLPKASDSELDQLLKLYPSDITQGSPFDTGTLNALTPQFKRIAAFQGDAV
FQAPRRFFLQQRSGKQPNTWSFLSKRLKALPFLGSFHGSDLLNVYGGGGELTDYLGGDGL
IRFANNLDPNGSTDTLGDPLLDGPDGINWPKYGGTTSSPQLMTFQDGLIGPLTITQDTYR
AEAMNFLTELTLEYPI
>node_157
PTVTLDSATVTGTTSGSVTKGFLGGIPFAQPPVGDLRFRLPEPIPPYTPGSLFSATSFGG
PACPQQALPSLPDILGLEAVDFIVN-IYGAVFPDSEDCLTINVVKPASAYTASSKLPVVV
WIFGGGFELGSTSMYDDLGAPIVERSIALGEPVIYVSMNYRLSPAFGFLASKEVKEAGVG
NLGLQDQREALRWVQKYISAFGGDPTKVTIWGESAGAISVSLHMLANGGNTEGLFRGAFM
QSGSPIPVGDITNPPGQKGVYYDAIVAETGCSGAGSDTLACLRTVPYDTLWKAAVDNTPG
IFSYQSLILAWLPRADGVFLTDNPQKLVQQGKVANVPFVTGDCDDEGTLFSLSTLNITTD
AEFRDYIKTNWLPQASDSELDQLLKLYPSDITQGSPFDTGILNALTPQFKRIAAFQGDAV
FQAPRRFFLQQRSGKQPNTWSFLSKRLKALPFLGSFHASDILNVYGGGGELTDYLGGDGL
IRFANNLDPNGSTDTLGDPLLDGPDGINWPKYGGTTSSPNLMTFQDGLIFPLTITQDTYR
AEAMNFLTELTLEYPI
>node_158
PTVTLDSATVTGTTSGSVTKGFLGGIPFAQPPVGDLRFRLPEPIPPYTPGSLFSATSFGG
PACPQQALPSLPDILGLEAVDFIVN-IYGAVFPDSEDCLTINVVKPASAYTPSSKLPVVV
WIFGGGFELGSTSMYDDLGASIVERSIALGEPVIYVSMNYRLSPAFGFLASKEVKEAGVG
NLGLQDQREALRWIQKYISAFGGDPTKVTIWGESAGAISVSLHMLANGGNTEGLFRGAFM
QSGSPIPVGDITNPPGQKGVYYDAIVAETGCSGAGSDTLACLRTVPYDTLWKAAVDNTPG
IFSYQSLILAWLPRADGVFLTDNPQKLVQQGKVANVPFVTGDCDDEGTLFSLSTLNVTTD
AEFRTYIKTVWLPQASDSELDQLLKLYPSDITQGSPFDTGILNALTPQFKRIAAFQGDAV
FQAPRRFFLQQRSGKQPNTWSFLSKRLKALPFLGSFHASDILNVYGGGGELADYLGGDGL
IRFANNLDPNGSTDTLGDPLLDGPDGINWPKYGGTTSSPNLMTFQDGLIFPLTITQDTYR
KEAMNFLTEITLEHPI
>node_159
PTVTLDSATVTGTTSGSVSKGFLGGIPFAQPPVGDLRFRLPEPIPPYTPGSLFSATSFGG
PACPQQALPLPDILGLAEAVDFIVNSIYGAVFPDSEDCLTINVVKPASAYTPSSKLPVVV
WIFGGGFELGSTSMYDDLGASIVERSIALGEPVIYVSMNYRLSPAFGFLASKEVKEAGVG
NLGLQDQREALRWIQKYISAFGGDPTKVTIWGESAGAISVSLHMLANGGNTEGLFRAAFM
QSGSPIPVGDITNPPGQKGVYYDAIVAETGCSGAGSDTLACLRTVPYDTLWKAAVDNTPG
IFSYQSLNLAWLPRADGVFLTDNPQKLVQQGKVANIPFVTGDCDDEGTLFSLSTLNVTTD
AEFRTYIKTVFLPNVSDSELDQLLQLYPSDITQGSPFDTGILNALTPQFKRIAAFQGDAV
FQAPRRFFLQQRSGKQPNTWSFLSKRLKALPILGSVHASDILNVYGGGGELADYLGGDGL
IRFANNLDPNGSTDTLGDPLLDGPDGIQWPKYGGTTSSPNLMTFQDGLIFPLTITQDTYR
KEAMNFLTEITLEHPI
>node_160
PTVTLDSATVTGTTSGSVSKGFLGGIPFAQPPVGDLRFRLPQPIPPYTPGSLFSATSFGG
PACPQQAILPSLPIGLAEAVDFIVNSIFGAVFPDSEDCLTINVVKPASAYTPSSKLPVVV
WIFGGGFELGSTSMYDDLGAAIVERSIALGEPVIYVSMNYRLSPAFGFLASKEVKEAGVG
NLGLQDQREALRWIQKYISAFGGDPTKVTIWGESAGAISVSLHMLANGGNTEGLFRAAFM
QSGSPIPVGDITNPPGQKGVYYDAIVAETGCSGAGADTLQCLRTVPYDTLWKAAVDKSPG
IFSYQSLNLAWLPRADGVFLTDNPQKLVQQGKVANIPFVTGDCDDEGTLFSLSTLNVTTD
AQFKTYIKNVFLPGVSDSELDQLAQLYPSDITQGSPFDTGILNALTPQFKRIAAFQGDAV
FQAPRRFFLQQRSGKQPNTWVFLSKRFKALPILGSVHASDLLNVYGLGGELADYLGGDGL
IRFANNLDPNGSSDLLSDPLLDGPDGVQWPKYGGTTSSPQMMTFLDGLIFPLTITKDTYR
KEAMNFLTDITLEHPI
>node_161
PTVTLDSATFTGTTSGSVSKGFLGGIPFAQPPVGDLRFRLPQPIPPYNPGSLFSATSFGG
PACPQQAILPSLP-GLAEAVDFIVNSIFGAVFPDSEDCLTINVVKPASAYTPSSKLPVVV
WIFGGGFELGSTSMYDDLGAAIVERSIALGEPVIYVSMNYRLSPGFGFLASKEVKEAGVG
NLGLQDQREALRWIQKYISAFGGDPTKVTIWGESAGAISVSLHMLANGGNTEGLFRAAFM
QSGSPIPVGDITNPPGQKGVYYDAIVAETGCSGAGADTLQCLRTVPYDTLWKAAIDKSPG
IFSYQSLNLAWLPRADGVFLTDNPQKLVQQGKVANIPFVTGDCDDEGTLFSLSTLNVTTD
AQFKTYIKNVFLPGVTDAEIDQLAQLYPSDITQGSPFDTGILNALTPQFKRIAAFQGDAV
FQAPRRFFLQNRSGKQPNTWVFLSKRFKALPILGSVHASDLLNVYGLGGELADYLGGDGL
IRFANNLNPNGSSDLLSDPLLDGPDGVQWPKYGGTTSSPQMMTFLDGLIFPLTITKDTYR
KEAMNFLTNITLTHPI
>node_162
PTVTLDSATFTGTTSGSVSKGFLGGIPFAQPPVGDLRFRLPQPIPPYNPGSLFSATSFGG
PACPQQAILPSLP-GLAEAVDFIVNSIFGAVFPDSEDCLTINVVKPASAYTPSSKLPVVV
WIFGGGFELGSTSMYDDLGGAIVERSIALGEPVIYVSMNYRLSPGFGFLASKEVKEAGVG
NLGLQDQREALRWIQKYISAFGGDPTKVTIWGESAGAISVSLHMLANGGNTEGLFRAAFM
QSGSPIPVGDITNPPGQKGVYYDAIVAETGCSGAGADTLQCLRTVPYDTLWKAAIDKSPG
IFSYQSLNLAWLPRADGVFLTDNPQKLVQQGKVANIPFVTGNCDDEGTLFSLSTLNVTTD
AQFKTYIKNVFLPGVTDAEIDQLAQLYPSDITQGSPFDTGILNALTPQFKRIAAFQGDGV
FQAPRRFFLQNTSGKQPNTWVFLSKRFKALPILGSVHASDLLNVYGLGGELADYLGGDGL
IRFANNLNPNGSSDLLSDPLLDGPDGFQWPKYGGTTSSRQMMTFLDGLIFPLTITKDTYR
KEAMNFLTNITLTHPI
